# Supplementary material for: Blocking Studies to Evaluate Receptor-Specific Radioligand Binding in the CAM Model by PET and MR Imaging
Source: Cancers (Basel). 2022 Aug 10;14(16):3870. doi: 10.3390/cancers14163870 (PMC9406147; doi:10.3390/cancers14163870)
Supplement: Supplementary file 1 [file cancers-14-03870-s001.zip]

Archive with 1 entries (1 files):
- cancers-1853483-supplementary.pdf
